# Supplementary material for: Investigating the Challenges and Benefits of Engaging in Peer Support via Videoconferencing for People with Spinal Cord Injury
Source: Int J Environ Res Public Health. 2022 Apr 11;19(8):4585. doi: 10.3390/ijerph19084585 (PMC9026552; doi:10.3390/ijerph19084585)
Supplement: Supplementary file 1 [file ijerph-19-04585-s001.zip]

Archive with 1 entries (1 files):
- ijerph-1654515-supplementary.pdf
